# Supplementary material for: A Database as a Service for the Healthcare System to Store Physiological Signal Data
Source: PLoS One. 2016 Dec 29;11(12):e0168935. doi: 10.1371/journal.pone.0168935 (PMC5199088; doi:10.1371/journal.pone.0168935)
Supplement: S1 File — (XML) [file pone.0168935.s001.xml]

<?xml version="1.0" encoding="UTF-8"?>
<doc>
	<id>book@com</id>
	<date>2016-05-31</date>
	<time>
		<timeStart>21:05:00</timeStart>
		<timeEnd>21:05:59</timeEnd>
	</time>
	<signalSource>
		<device>deviceA</device>
		<type>ecg</type>
		<sampleRate>128</sampleRate>
	</signalSource>
	<data>
		<value lead="1">0.061,0.043,0.009,-0.027,-0.061,-0.076,-0.091,-0.085,-0.077,-0.06,-0.057,-0.047,-0.043,-0.04,-0.038,-0.028,-0.03,-0.022,-0.019,-0.015,
		-0.013,-0.012,-0.011,-0.01,-0.003,-0.005,-0.003,-0.008,0.007,0.001,0.007,-0.002,0.01,-0.003,0.003,-0.006,0.002,0.002,0.009,0.003,
		0.007,0.008,0.004,-0.002,0.002,0.01,0.006,0.007,0.001,0.003,-0.004,-0.002,-0.011,-0.001,-0.003,0.01,0.006,0.015,0.007,0.012,
		0,0.005,-0.003,0.002,0,-0.003,0.009,0.011,0.016,0.034,0.053,0.072,0.079,0.084,0.066,0.045,0.01,-0.01,-0.025,-0.027,
		-0.037,-0.037,-0.038,-0.028,-0.03,-0.021,-0.02,-0.016,-0.035,-0.024,0.099,0.339,0.544,0.533,0.312,0.027,-0.152,-0.193,-0.176,-0.164,
		-0.146,-0.131,-0.11,-0.1,-0.083,-0.078,-0.06,-0.054,-0.039,-0.028,-0.011,-0.002,0.012,0.018,0.021,0.024,0.034,0.042,0.048,0.085,
		0.077,0.057,0.032,-0.001,-0.085,-0.081,-0.067,-0.063,-0.054,-0.048,-0.033,-0.02,-0.024,-0.015,-0.019,-0.011,0.001,-0.003,-0.004,0.001,
		0.003,0.005,0.001,0.009,0.003,0.003,-0.006,0.002,-0.001,0.009,0,0.008,0.003,0.007,-0.004,0.002,0.001,0.009,0.004,-0.001,
		-0.001,-0.002,-0.004,-0.005,-0.004,0.002,0.006,0.01,0.017,0.012,0.013,0.001,0.006,-0.005,0,-0.004,0.005,-0.005,0.008,0.008,
		0.018,0.026,0.053,0.064,0.078,0.077,0.071,0.05,0.019,-0.009,-0.023,-0.028,-0.033,-0.034,-0.035,-0.025,-0.033,-0.024,-0.028,-0.016,
		-0.037,-0.032,0.056,0.287,0.509,0.563,0.365,0.084,-0.134,-0.193,-0.185,-0.167,-0.154,-0.131,-0.114,-0.102,-0.087,-0.075,-0.063,-0.053,
		-0.034,-0.029,-0.008,-0.005,0.017,0.019,0.028,0.021,0.034,0.033,0.048,0.047,0.072,0.073,0.089,0.083,0.071,0.039,0.014,-0.028,
		-0.057,-0.079,-0.085,-0.082,-0.073,-0.059,-0.057,-0.044,-0.045,-0.034,-0.04,-0.027,-0.031,-0.02,-0.026,-0.011,-0.018,-0.009,-0.019,-0.01,
		-0.009,0,-0.005,-0.003,0.005,0.004,0.003,0.001,0.008,-0.001,0.002,-0.005,0.004,-0.002,-0.154,-0.131,-0.114,-0.102,-0.087,-0.075,
		-0.063,-0.053,-0.034,-0.029,-0.008,-0.005,0.017,0.019,0.028,0.021,0.034,0.033,0.048,0.047,0.072,0.073,0.089,0.083,0.071,0.039,
		0.014,-0.028,0,-0.004,0.005,-0.005,0.008,0.008,0.018,0.026,0.053,0.064,0.078,0.077,0.071,0.05,0.019,-0.023,-0.028,-0.033,
		-0.034,-0.035,-0.025,-0.033,-0.024,-0.028,-0.016,-0.037,-0.032,0.056,0.287,0.509,0.563,0.365,0.084,-0.134,-0.193,-0.185,-0.167,-0.154,
		-0.131,-0.114,-0.102,-0.087,-0.075,-0.063,-0.053,-0.034,-0.029,-0.008,-0.005,0.017,0.019,0.028,0.021,0.034,0.033,0.048,0.047,0.072,
		0.073,0.089,0.083,0.071,0.039,0.014,-0.028,-0.057,-0.079,-0.085,-0.082,-0.073,-0.059,-0.057,-0.044,-0.045,-0.034,-0.04,-0.027,-0.031,
		-0.02,-0.026,-0.011,-0.018,-0.009,-0.019,-0.01,-0.009,0,-0.005,-0.003,0.005,0.004,0.003,0.001,0.008,-0.001,0.002,-0.005,0.004,
		-0.002,0.009,0.004,0.011,0.001,0.009,-0.003,0.005,0.002,0.007,-0.002,-0.154,-0.131,-0.114,-0.102,-0.087,-0.075,-0.063,-0.053,-0.034,
		-0.029,-0.008,-0.005,0.017,0.019,0.028,0.021,0.034,0.033,0.048,0.047,0.072,0.073,0.089,0.083,0.071,0.039,0.014,-0.028,-0.057,
		-0.079,-0.085,-0.082,-0.073,-0.059,-0.057,-0.044,-0.045,0,0.008,-0.006,0.002,-0.003,0.003,-0.004,0.01,0.005,0.021,0.026,0.054,
		0.062,0.078,0.053,0.064,0.078,0.077,0.071,0.05,0.019,-0.009,-0.023,-0.028,-0.033,-0.034,-0.035,-0.025,-0.033,-0.024,-0.028,-0.016,
		-0.037,-0.032,0.056,0.287,0.509,0.563,0.365,0.084,-0.134,-0.193,-0.185,-0.167,-0.154,-0.131,-0.114,-0.102,-0.087,-0.075,-0.063,-0.053,
		-0.034,-0.029,-0.008,-0.005,0.017,0.019,0.028,0.021,0.034,0.033,0.048,0.047,0.072,0.073,0.089,0.083,0.071,0.039,0.014,-0.028,
		-0.057,-0.079,-0.085,-0.082,-0.073,-0.059,-0.057,-0.044,-0.045,-0.034,-0.04,-0.027,-0.031,-0.02,-0.026,-0.011,-0.018,-0.009,-0.019,-0.01,
		-0.009,0,-0.005,-0.003,0.005,0.004,0.003,0.001,0.008,-0.001,0.002,-0.005,0.004,-0.002,0.009,0.004,0.011,0.001,0.009,-0.003,
		0.005,0.002,0.007,-0.002,0.003,0,-0.004,-0.006,-0.006,-0.004,0.001,0.009,0.012,0.015,0.009,0.012,0,0.008,-0.006,-0.003,
		0.003,-0.004,0.01,0.005,0.021,0.026,0.054,0.062,0.078,0.076,0.067,0.041,0.017,-0.01,-0.027,-0.03,-0.033,-0.035,-0.038,-0.027,
		-0.033,-0.021,-0.022,-0.014,-0.04,-0.024,0.084,0.33,0.531,0.547,0.323,0.046,-0.151,-0.192,-0.182,-0.162,-0.151,-0.125,-0.113,-0.099,
		-0.086,-0.075,-0.06,-0.047,-0.036,-0.027,-0.006,-0.004,0.013,0.016,0.023,0.02,0.036,0.037,0.054,0.055,0.077,0.075,0.089,0.082,
		0.068,0.034,0.01,-0.036,-0.063,-0.08,-0.082,-0.082,-0.075,-0.062,-0.06,-0.047,-0.045,-0.036,-0.038,-0.03,-0.017,-0.021,-0.012,-0.018,
		-0.007,-0.016,-0.007,-0.007,0.001,-0.008,-0.006,-0.002,0.001,0.001,0.003,0.009,-0.001,0.002,-0.005,0.008,0,0.009,0.004,0.009,
		0.001,0.009,-0.004,0.007,0.004,0.011,0.002,0.004,-0.004,-0.002,-0.008,-0.007,-0.008,0.004,0.011,0.012,0.017,0.01,0.013,-0.001,
		0.006,-0.005,0.004,-0.002,0.004,-0.005,0.008,0.005,0.023,0.031,0.061,0.067,0.083,0.075,0.065,0.037,0.015,-0.012,-0.026,-0.031,
		-0.034,-0.035,-0.035,-0.028,-0.033,-0.021,-0.023,-0.013,-0.043,-0.017,0.117,0.37,0.547,0.523,0.279,0.006,-0.168,-0.188,-0.176,-0.155,
		-0.149,-0.122,-0.107,-0.094,-0.083,-0.069,-0.06,-0.048,-0.033,-0.023,-0.005,0.001,0.016,0.016,0.026,0.023,0.037,0.039,0.053,0.056,
		0.076,0.075,0.09,0.073,0.061,0.031,0.002,-0.041,-0.067,-0.083,-0.086,-0.083,-0.066,-0.057,-0.054,-0.045,-0.042,-0.034,-0.033,-0.028,
		-0.028,-0.02,-0.021,-0.015,-0.017,-0.01,-0.021,-0.011,-0.008,0.001,-0.009,-0.005,0.003,0.003,0.004,0.003,0.006,-0.004,-0.002,-0.007,
		0.007,0.003,0.008,0.001,0.012,0.004,0.012,-0.004,0.005,0.003,0.01,-0.003,0.004,-0.002,-0.001,-0.007,-0.004,0.006,0.011,0.014,
		0.018,0.011,0.009,-0.002,0.001,-0.009,0.001,-0.004,0.005,-0.003,0.01,0.009,0.025,0.032,0.061,0.067,0.083,0.071,0.062,0.032,
		0.01,-0.02,-0.028,-0.033,-0.033,-0.037,-0.037,-0.031,-0.028,-0.023,-0.02,-0.017,-0.044,-0.004,0.15,0.413,0.565,0.497,0.234,-0.028,
		-0.18,-0.189,-0.177,-0.157,-0.145,-0.118,-0.111,-0.098,-0.083,-0.066,-0.062,-0.051,-0.038,-0.02,-0.005,0.002,0.018,0.017,0.021,0.021,
		0.039,0.041,0.056,0.06,0.081,0.076,0.09,0.073,0.057,0.026,-0.005,-0.048,-0.07,-0.084,-0.086,-0.082,-0.068,-0.058,-0.053,-0.043,
		-0.041,-0.038,-0.036,-0.026,-0.028,-0.02,-0.019,-0.015,-0.017,-0.008,-0.017,-0.006,-0.005,0.001,-0.007,0.001,0,0.001,0.001,0.006,
		0.005,-0.003,-0.005,-0.004,0.009,0.004,0.01,0.001,0.012,0.004,0.006,-0.004,0.007,-0.002,0.008,-0.004,0.002,-0.004,-0.003,-0.005,
		-0.002,-0.002,0.003,0.008,0.013,0.012,0.01,0.005,-0.001,0.005,-0.005,-0.001,-0.003,0.005,0.001,0.011,0.006,0.027,0.039,0.068,
		0.07,0.083,0.069,0.059,0.025,0.005,-0.019,-0.026,-0.031,-0.03,-0.034,-0.027,-0.027,-0.024,-0.02,-0.02,-0.022,-0.043,0.012,0.19,
		0.446,0.464,0.186,-0.066,-0.189,-0.187,-0.175,-0.155,-0.139,-0.115,-0.106,-0.092,-0.079,-0.064,-0.054,-0.044,-0.035,-0.017,0,0.004,
		0.016,0.02,0.027,0.026,0.037,0.043,0.054,0.067,0.084,0.083,0.09,0.072,0.055,0.025,-0.01,-0.051,-0.07,-0.088,-0.086,-0.079,
		-0.068,-0.055,-0.05,-0.045,-0.042,-0.034,-0.034,-0.03,-0.031,-0.02,-0.019,-0.013,-0.016,-0.012,-0.016,-0.009,-0.008,-0.005,-0.008,-0.002,
		-0.002,0.003,0,0.005,0.003,-0.004,-0.004,0,0.008,0.002,0.009,0.002,0.009,0.003,0.006,-0.004,0.008,0.001,0.014,0.001,
		0.004,-0.001,0.002,-0.008,-0.002,0,0.01,0.009,0.017,0.016,0.009,0.006,0.001,0.003,-0.006,0.002,-0.002,0.001,0.005,0.013,
		0.01,0.028,0.042,0.066,0.069,0.084,0.07,0.053,0.024,0.004,-0.022,-0.027,-0.032,-0.032,-0.033,-0.028,-0.028,-0.02,-0.018,-0.026,
		-0.043,0.033,0.234,0.48,0.563,0.427,0.141,-0.094,-0.193,-0.185,-0.172,-0.155,-0.139,-0.116,-0.106,-0.091,-0.076,-0.061,-0.053,-0.042,
		-0.03,-0.013,-0.002,0.006,0.017,0.019,0.023,0.026,0.039,0.045,0.059,0.067,0.078,0.08,0.089,0.068,0.048,0.017,-0.015,-0.054,
		-0.073,-0.083,-0.081,-0.073,-0.063,-0.056,-0.049,-0.042,-0.037,-0.035,-0.031,-0.028,-0.026,-0.018,-0.022,-0.015,-0.011,-0.013,-0.019,-0.009,
		-0.004,-0.004,-0.009,-0.002,-0.003,0.004,-0.002,0.008,0.005,0.001,-0.004,-0.003,0.009,0.003,0.006,0.003,0.01,0.005,0.002,-0.004,
		0.009,0.004,0.008,0.003,0.003,-0.006,-0.002,-0.01,-0.004,-0.003,0.009,0.012,0.019,0.012,0.011,0.007,0.002,-0.002,-0.005,0.002,
		-0.001,0.003,0.01,0.016,0.032,0.047,0.068,0.071,0.079,0.068,0.052,0.019,-0.003,-0.025,-0.025,-0.031,-0.034,-0.035,-0.027,-0.03,
		-0.027,-0.022,-0.02,-0.033,-0.042,0.052,0.27,0.506,0.558,0.384,0.094,-0.119,-0.195,-0.181,-0.169,-0.15,-0.134,-0.114,-0.103,-0.088,
		-0.075,-0.061,-0.05,-0.043,-0.03,-0.014,0.001,0.011,0.021,0.022,0.025,0.029,0.039,0.045,0.06,0.074,0.082,0.086,0.087,0.068,
		0.045,0.012,-0.027,-0.061,-0.082,-0.088,-0.084,-0.074,-0.066,-0.055,-0.05,-0.044,-0.041,-0.035,-0.033,-0.031,-0.026,-0.017,-0.016,-0.014,
		-0.011,-0.013,-0.012,-0.005,-0.004,-0.003,-0.005,0.005,0.002,0.001,-0.001,0.008,0.003,-0.001,-0.003,-0.001,0.003,0.006,0.003,0.011,
		0.004,0,0.001,0.01,0.005,0.007,0,0.002,-0.004,-0.003,-0.008,-0.001,0.001,0.009,0.01,0.015,0.01,0.009,0.003,0.003,
		0.002,-0.001,0.003,0,0.001,0.004,0.009,0.018,0.034,0.054,0.071,0.076,0.082,0.068,0.048,0.017,-0.009,-0.028,-0.03,-0.031,
		-0.038,-0.035,-0.029,-0.031,-0.028,-0.022,-0.019,-0.034,-0.034,0.08,0.309,0.528,0.547,0.343,0.054,-0.142,-0.196,-0.18,-0.164,-0.149,
		-0.129,-0.111,-0.099,-0.088,-0.074,-0.063,-0.052,-0.038,-0.024,-0.009,0.005,0.01,0.021,0.023,0.025,0.031,0.041,0.049,0.06,0.071,
		0.079,0.087,0.084,0.063,0.039,0.01,-0.031,-0.062,-0.081,-0.082,-0.069,-0.061,-0.055,-0.052,-0.041,-0.039,-0.032,-0.031,-0.027,-0.027,
		-0.019,-0.015,-0.013,-0.012,-0.013,-0.013,-0.005,-0.004,-0.006,-0.009,0.001,0,0.005,0.002,0.004,-0.002,-0.002,-0.004,0.001,0.006,
		0.004,0.009,0.008,0.009,0.003,0.001,0.002,0.007,0.003,0.005,0.001,0.001,-0.003,-0.006,-0.008,-0.004,0.001,0.008,0.013,0.013,
		0.01,0.008,0.003,0.001,-0.002,-0.003,0.001,-0.004,-0.001,0.004,0.012,0.022,0.034,0.054,0.07,0.077,0.08,0.065,0.039,0.012,
		-0.01,-0.023,-0.027,-0.031,-0.037,-0.032,-0.027,-0.028,-0.023,-0.016,-0.018,-0.039,-0.025,0.112,0.354,0.547,0.528,0.294,0.014,-0.157,
		-0.195,-0.16,-0.147,-0.125,-0.112,-0.096,-0.086,-0.069,-0.063,-0.042,-0.036,-0.02,-0.009,0.005,0.015,0.021,0.018,0.025,0.033,0.046,
		0.053,0.062,0.074,0.079,0.088,0.079,0.06,0.033,0.004,-0.04,-0.068,-0.084,-0.086,-0.084,-0.068,-0.061,-0.052,-0.05,-0.039,-0.039,
		-0.031,-0.033,-0.028,-0.024,-0.012,-0.013,-0.011,-0.014,-0.013,-0.012,-0.003,-0.005,-0.006,-0.004,-0.001,0.001,0.002,0.002,0.004,-0.001,
		0.002,-0.002,0.002,0.008,0.009,0.007,0.005,0.005,0.003,-0.001,0.001,0.003,0.003,0.003,0,0.002,-0.005,-0.008,-0.005,-0.002,
		0.005,0.008,0.011,0.01,0.01,0.006,0.002,0.001,-0.001,0.001,0.008,-0.001,0.001,0.008,0.012,0.02,0.039,0.059,0.071,0.079,
		0.077,0.061,0.031,0.009,-0.014,-0.021,-0.032,-0.032,-0.039,-0.03,-0.032,-0.023,-0.025,-0.018,-0.025,-0.041,-0.016,0.143,0.391,0.562,
		0.501,0.25,-0.024,-0.193,-0.172,-0.157,-0.141,-0.121,-0.11,-0.09,-0.085,-0.065,-0.059,-0.049,-0.041,-0.023,-0.011,0.004,0.009,0.024,
		0.023,0.029,0.033,0.047,0.054,0.061,0.073,0.083,0.086,0.074,0.06,0.031,-0.004,-0.045,-0.067,-0.086,-0.083,-0.082,-0.064,-0.062,
		-0.052,-0.049,-0.035,-0.038,-0.029,-0.032,-0.022,-0.022,-0.013,-0.014,-0.013,-0.015,-0.015,-0.013,-0.004,-0.003,-0.008,-0.004,0.001,0.002,
		0.003,0.006,0.006,0.003,-0.004,0.001,0.004,0.005,0.003,0.007,0.002,0.006,0.001,-0.003,0.003,0.006,0.004,0.003,0.002,-0.001,
		-0.003,-0.005,-0.003,-0.005,0.003,0.009,0.016,0.01,0.012,0.004,0.005,0.001,-0.002,-0.009,-0.003,-0.004,0.001,0.003,0.013,0.018,
		0.038,0.06,0.071,0.077,0.074,0.056,0.028,0.001,-0.022,-0.027,-0.032,-0.028,-0.035,-0.029,-0.032,-0.026,-0.028,-0.014,-0.026,-0.041,
		0,0.184,0.431,0.57,0.468,0.202,-0.055,-0.179,-0.189,-0.17,-0.156,-0.14,-0.117,-0.105,-0.091,-0.082,-0.064,-0.062,-0.047,-0.041,
		-0.015,-0.006,0.01,0.013,0.02,0.016,0.028,0.033,0.047,0.054,0.07,0.078,0.081,0.086,0.076,0.054,0.027,-0.006,-0.049,-0.074,
		-0.086,-0.083,-0.085,-0.066,-0.062,-0.05,-0.046,-0.041,-0.03,-0.037,-0.024,-0.026,-0.017,-0.019,-0.011,-0.013,-0.013,-0.01,-0.004,-0.004,
		-0.005,0.003,0.004,0.005,0,0.011,0.004,0.002,-0.009,0.001,0.005,0.011,0.004,0.006,0.003,0.008,-0.001,-0.002,0.002,0.007,
		0.007,0.002,-0.001,-0.004,-0.003,-0.003,-0.002,-0.003,0.003,0.006,0.017,0.01,0.011,0.002,0.006,-0.002,0.001,-0.003,0.003,-0.002,
		0.008,0.004,0.011,0.022,0.046,0.063,0.074,0.081,0.07,0.053,0.026,0.002,-0.023,-0.025,-0.033,-0.032,-0.04,-0.027,-0.033,-0.024,
		-0.026,-0.015,-0.031,-0.039,0.02,0.224,0.459,0.571,0.436,0.16,-0.086,-0.187,-0.189,-0.169,-0.153,-0.135,-0.117,-0.108,-0.089,-0.077,
		-0.063,-0.059,-0.04,-0.036,-0.012,-0.005,0.01,0.012,0.024,0.018,0.032,0.034,0.048,0.051,0.071,0.078,0.086,0.086,0.078,0.053,
		0.026,-0.016,-0.054,-0.072,-0.085,-0.079,-0.077,-0.063,-0.062,-0.05,-0.049,-0.041,-0.03,-0.034,-0.02,-0.025,-0.016,-0.02,-0.01,-0.013,
		-0.011,-0.01,0.001,-0.006,-0.006,-0.001,-0.001,0.004,0.001,0.009,0.002,0.003,-0.005,0.001,0.001,0.009,0.004,0.009,0.005,0.01,
		-0.004,0.001,0.005,0.007,0.003,0.004,0.001,-0.004,-0.004,-0.008,-0.007,-0.004,0.008,0.006,0.018,0.007,0.013,0.001,0.006,0,
		0.001,-0.004,0.006,-0.003,0.006,0.007,0.016,0.023,0.049,0.065,0.077,0.078,0.075,0.048,0.023,-0.001,-0.025,-0.028,-0.033,-0.029,
		-0.037,-0.028,-0.035,-0.025,-0.024,-0.012,-0.034,-0.038,0.038,0.262,0.492,0.568,0.394,0.117,-0.112,-0.192,-0.186,-0.165,-0.156,-0.135,
		-0.117,-0.107,-0.086,-0.075,-0.059,-0.054,-0.04,-0.035,-0.011,-0.003,0.015,0.025,0.019,0.035,0.034,0.052,0.054,0.075,0.076,0.089,
		0.082,0.069,0.045,0.02,-0.022,-0.059,-0.077,-0.088,-0.08,-0.074,-0.061,-0.06,-0.047,-0.048,-0.034,-0.04,-0.025,-0.035,-0.021,-0.02,
		-0.01,-0.018,-0.01,-0.017,-0.01,-0.013,-0.002,-0.005,-0.005,0.002,0.003,0.003,0,0.012,0.001,-0.001,-0.007,0,0.002,0.006,
		-0.001,0.009,0.003,0.012,-0.003,0.003,0.005,0.007,-0.002,0.003,-0.004,-0.002,-0.007,-0.004,-0.002,-0.002,0.008,0.009,0.016,0.01,
		0.012,0,0.006,-0.002,0.005,-0.001,0.006,0.001,0.009,0.005,0.021,0.027,0.057,0.066,0.078,0.076,0.07,0.044,0.018,-0.008,
		-0.027,-0.028,-0.031,-0.034,-0.039,-0.027,-0.034,-0.022,-0.024,-0.013,-0.035,-0.032,0.063,0.307,0.518,0.352,0.074,-0.138,-0.194,-0.187,
		-0.162,-0.153,-0.133,-0.113,-0.099,-0.085,-0.074,-0.06,-0.049,-0.038,-0.03,-0.006,-0.004,0.015,0.017,0.027,0.021,0.035,0.035,0.055,
		0.054,0.074,0.071,0.088,0.082,0.069,0.04,0.01,-0.029,-0.06,-0.082,-0.086,-0.082,-0.074,-0.057,-0.057,-0.046,-0.042,-0.035,-0.041,
		-0.028,-0.033,-0.017,-0.022,-0.01,-0.017,-0.008,-0.016,-0.007,-0.008,0.001,-0.009,-0.005,0.001,0.004,0.004,-0.004,0.004,-0.007,-0.001,
		-0.004,0.005,0.003,0.007,0.003,0.011,0.002,0.009,-0.005,0.001,0,0.008,-0.002,0.002,-0.005,-0.003,-0.007,-0.004,-0.003,0.001,
		0.01,0.009,0.013,0.01,0.009,0.001,0.007,-0.003,0.003,-0.003,0.003,-0.003,0.009,0.005,0.025,0.06,0.063,0.077,0.076,0.067,
		0.038,0.018,-0.011,-0.025,-0.028,-0.033,-0.035,-0.033,-0.03,-0.035,-0.026,-0.023,-0.011,-0.041,-0.024,0.093,0.342,0.54,0.541,0.307,
		0.032,-0.156,-0.19,-0.182,-0.161,-0.15,-0.123,-0.113,-0.098,-0.084,-0.067,-0.056,-0.047,-0.039,-0.031,-0.009,0.001,0.019,0.019,0.026,
		0.024,0.043,0.042,0.056,0.055,0.076,0.074,0.088,0.077,0.066,0.031,0.008,-0.037,-0.063,-0.085,-0.086,-0.083,-0.069,-0.057,-0.054,
		-0.047,-0.045,-0.035,-0.037,-0.024,-0.031,-0.018,-0.02,-0.011,-0.021,-0.01,-0.019,-0.011,-0.01,0.001,-0.01,-0.004,0.001,0.003,-0.002,
		0.001,0.005,-0.004,0.002,-0.006,0.006,0.005,0.003,0.01,0.003,0.011,-0.006,0.01,0.005,0.01,-0.002,0.004,-0.005,-0.003,-0.009,
		-0.005,-0.008,0,0.006,0.012,0.011,0.009,0.012,0.004,0.006,-0.007,-0.002,-0.003,0.004,-0.003,0.011,0.004,0.023,0.029,0.061,
		0.066,0.082,0.075,0.069,0.034,0.013,-0.017,-0.025,-0.032,-0.031,-0.035,-0.034,-0.028,-0.027,-0.024,-0.021,-0.015,-0.042,-0.013,0.128,
		0.38,0.552,0.515,0.258,-0.01,-0.174,-0.192,-0.179,-0.156,-0.148,-0.12,-0.107,-0.091,-0.082,-0.066,-0.06,-0.047,-0.035,-0.018,-0.003,
		0.002,0.015,0.018,0.02,0.018,0.037,0.042,0.062,0.081,0.076,0.093,0.074,0.062,0.029,0.003,-0.046,-0.063,-0.081,-0.083,-0.079,
		-0.065,-0.059,-0.054,-0.045,-0.043,-0.038,-0.037,-0.031,-0.032,-0.024,-0.025,-0.015,-0.018,-0.008,-0.017,-0.003,-0.006,0.002,-0.012,0.001,
		-0.002,0.004,0,0.006,0.003,-0.001,-0.002,-0.004,0.004,0.005,0.01,0.006,0.01,0.003,0.008,-0.007,0.008,-0.001,0.011,0.001,
		0.006,-0.005,0,-0.01,-0.003,-0.004,0.006,0.008,0.016,0.014,0.012,0.009,0.002,0.004,-0.003,0,-0.001,0.001,-0.001,0.012,
		0.007,0.027,0.035,0.064,0.069,0.082,0.074,0.066,0.03,0.014,-0.018,-0.025,-0.033,-0.032,-0.037,-0.032,-0.032,-0.028,-0.025,-0.02,
		-0.021,-0.042,0.003,0.164,0.421,0.566,0.489,0.215,-0.041,-0.182,-0.187,-0.176,-0.157,-0.147,-0.117,-0.111,-0.087,-0.085,-0.064,-0.062,
		-0.047,-0.039,-0.02,-0.005,0.005,0.015,0.02,0.025,0.025,0.035,0.039,0.058,0.061,0.078,0.078,0.091,0.072,0.059,0.028,-0.002,
		-0.05,-0.084,-0.079,-0.081,-0.064,-0.058,-0.049,-0.047,-0.037,-0.035,-0.033,-0.032,-0.03,-0.023,-0.021,-0.016,-0.021,-0.012,-0.021,-0.011,
		-0.01,-0.001,-0.012,0.003,-0.001,0.005,0.001,0.006,0,0.001,-0.006,0,0.003,0.004,0.006,0.004,0.01,0.004,0.007,-0.008,
		0.004,0.002,0.013,-0.001,0.006,-0.006,0.002,-0.011,-0.004,-0.008,0.006,0.006,0.018,0.007,0.009,0.002,0.002,-0.001,-0.004,-0.004,
		-0.002,0.002,0.002,0.011,0.006,0.025,0.04,0.068,0.069,0.085,0.071,0.062,0.027,0.008,-0.022,-0.021,-0.03,-0.029,-0.037,-0.027,
		-0.033,-0.026,-0.025,-0.019,-0.027,-0.045,0.013,0.202,0.454,0.567,0.448,0.168,-0.076,-0.193,-0.185,-0.173,-0.153,-0.138,-0.112,-0.109,
		-0.086,-0.078,-0.057,-0.057,-0.04,-0.033,-0.015,-0.003,0.009,0.018,0.022,0.023,0.028,0.038,0.042,0.054,0.065,0.082,0.082,0.089,
		0.069,0.055,0.021,-0.011,-0.059,-0.071,-0.088,-0.078,-0.081,-0.064,-0.062,-0.05,-0.046,-0.038,-0.037,-0.029,-0.03,-0.025,-0.024,-0.022,
		-0.013,-0.01,-0.008,-0.018,-0.01,-0.008,-0.002,-0.01,0.006,-0.001,0.009,-0.002,0.01,0.001,0.001,-0.007,0.001,0.006,0.004,0.005,
		0.003,0.005,0.004,0.005,-0.005,0.008,0.005,0.01,0.001,0.009,-0.004,-0.003,-0.01,0.001,-0.006,0.012,0.006,0.02,0.01,0.013,
		-0.003,0.003,-0.001,-0.003,-0.003,0.003,0.003,0.005,0.011,0.015,0.03,0.045,0.069,0.072,0.083,0.066,0.055,0.001,-0.029,-0.027,
		-0.038,-0.031,-0.041,-0.03,-0.033,-0.025,-0.024,-0.015,-0.03,-0.041,0.033,0.247,0.483,0.565,0.41,0.125,-0.1,-0.197,-0.188,-0.172,
		-0.15,-0.136,-0.111,-0.108,-0.088,-0.083,-0.062,-0.057,-0.039,-0.034,-0.012,-0.003,0.01,0.012,0.023,0.024,0.032,0.038,0.047,0.057,
		0.074,0.082,0.083,0.085,0.063,0.048,0.014,-0.018,-0.059,-0.074,-0.089,-0.078,-0.076,-0.058,-0.059,-0.048,-0.048,-0.037,-0.037,-0.031,
		-0.033,-0.02,-0.019,-0.017,-0.014,-0.015,-0.014,-0.017,-0.011,-0.008,-0.003,-0.009,0.006,-0.004,0.006,-0.001,0.011,0.001,0.004,-0.003,
		0.002,0.002,0.005,0.003,0.009,0.007,0.009,-0.001,-0.001,0.008,0.004,0.007,-0.003,0.001,-0.008,-0.003,-0.011,-0.001,-0.005,0.01,
		0.005,0.016,0.006,0.013,-0.001,0.003,-0.002,-0.001,-0.002,0.004,-0.001,0.009,0.01,0.017,0.03,0.047,0.071,0.083,0.066,0.054,
		0.019,-0.002,-0.03,-0.025,-0.03,-0.026,-0.04,-0.027,-0.033,-0.023,-0.022,-0.009,-0.034,-0.034,0.061,0.289,0.511,0.556,0.371,0.084,
		-0.128,-0.198,-0.182,-0.17,-0.151,-0.134,-0.111,-0.104,-0.085,-0.079,-0.059,-0.058,-0.038,-0.031,-0.006,-0.002,0.015,0.014,0.022,0.02,
		0.031,0.038,0.048,0.056,0.071,0.078,0.086,0.084,0.063,0.045,0.009,-0.026,-0.065,-0.075,-0.088,-0.081,-0.079,-0.062,-0.06,-0.047,
		-0.046,-0.033,-0.037,-0.026,-0.031,-0.02,-0.022,-0.015,-0.015,-0.011,-0.012,-0.012,-0.009,-0.008,-0.005,-0.009,0.009,0.002,0.008,-0.006,
		0.008,-0.002,0.003,-0.005,0.006,-0.001,0.004,-0.002,0.004,0.004,0.006,-0.005,-0.002,0.005,0.007,0.005,-0.002,0.003,-0.007,-0.002,
		0,-0.005,0.012,0.008,0.019,0.009,0.015,0,0.008,-0.002,0.001,-0.004,0.005,-0.003,0.008,0.006,0.017,0.031,0.054,0.067,
		0.074,0.079,0.064,0.048,0.015,-0.008,-0.031,-0.03,-0.037,-0.031,-0.038,-0.024,-0.03,-0.023,-0.025,-0.009,-0.037,-0.027,0.085,0.33,
		0.534,0.547,0.327,0.046,-0.142,-0.192,-0.176,-0.162,-0.146,-0.128,-0.109,-0.099,-0.082,-0.074,-0.059,-0.056,-0.037,-0.032,-0.009,-0.005,
		0.016,0.017,0.023,0.021,0.034,0.04,0.055,0.06,0.075,0.077,0.086,0.082,0.062,0.038,0.005,-0.032,-0.068,-0.079,-0.089,-0.08,
		-0.076,-0.058,-0.057,-0.046,-0.044,-0.034,-0.039,-0.03,-0.032,-0.021,-0.021,-0.013,-0.015,-0.013,-0.016,-0.012,-0.008,-0.002,0.001,-0.005,
		0.005,-0.001,0.005,-0.004,0.009,0.003,-0.012,0.004,-0.002,0.006,0,0.009,0.004,0.008,-0.003,0.005,0.003,0.004,0.001,0.001,
		0.001,-0.003,-0.003,-0.007,-0.002,0,0.01,0.008,0.016,0.01,0.013,-0.002,0.007,-0.008,0.003,-0.002,0.002,-0.004,0.009,0.011,
		0.024,0.033,0.059,0.073,0.081,0.083,0.068,0.042,0.012,-0.013,-0.028,-0.026,-0.035,-0.036,-0.04,-0.027,-0.031,-0.019,-0.023,-0.013,
		-0.042,-0.019,0.115,0.368,0.551,0.526,0.28,0.001,-0.165,-0.191,-0.174,-0.161,-0.145,-0.124,-0.11,-0.099,-0.085,-0.077,-0.058,-0.053,
		-0.038,-0.027,-0.004,-0.001,0.017,0.02,0.026,0.023,0.037,0.037,0.053,0.056,0.074,0.077,0.089,0.082,0.06,0.033,-0.001,-0.037,
		-0.064,-0.079,-0.087,-0.081,-0.073,-0.059,-0.059,-0.046,-0.044,-0.034,-0.027,-0.032,-0.021,-0.021,-0.016,-0.018,-0.013,-0.016,-0.009,-0.003,
		-0.003,-0.008,-0.001,0.007,0.006,0.009,0.001,0.008,-0.006,0.002,-0.006,0.006,0.002,0.009,0.001,0.01,0.005,0.009,-0.008,0.008,
		0.005,0.011,-0.001,0.001,-0.002,-0.003,-0.004,-0.005,-0.002,0.003,0.01,0.01,0.014,0.009,0.01,-0.002,0.006,-0.005,0.002,0.001,
		0.007,-0.001,0.011,0.005,0.025,0.038,0.061,0.068,0.078,0.077,0.06,0.033,0.008,-0.02,-0.028,-0.026,-0.037,-0.035,-0.035,-0.026,
		-0.033,-0.025,-0.025,-0.019,-0.045,-0.008,0.153,0.406,0.565,0.498,0.23,-0.033,-0.174,-0.189,-0.176,-0.159,-0.146,-0.108,-0.093,-0.082,
		-0.07,-0.054,-0.049,-0.035,-0.025,-0.004,0.001,0.019,0.021,0.027,0.025,0.039,0.043,0.06,0.062,0.079,0.084,0.088,0.074,0.056,
		0.028,-0.005,-0.045,-0.068,-0.084,-0.087,-0.076,-0.066,-0.055,-0.05,-0.044,-0.043,-0.038,-0.038,-0.032,-0.032,-0.023,-0.021,-0.013,-0.017,
		-0.011,-0.013,-0.008,-0.004,-0.001,-0.006,-0.002,0.005,0.004,0.002,-0.002,0.005,-0.004,0.004,-0.005,0.006,0.002,0.01,0.004,0.01,
		0.006,0.009,-0.006,0.009,0.006,0.006,-0.001,0.001,-0.005,-0.004,-0.005,-0.004,0.001,0.008,0.009,0.01,0.012,0.005,0.007,0.001,
		0.004,-0.006,0.004,-0.004,0.007,0,0.009,0.009,0.026,0.039,0.062,0.07,0.085,0.076,0.059,0.027,0.004,-0.021,-0.03,-0.032,
		-0.034,-0.035,-0.034,-0.026,-0.027,-0.023,-0.021,-0.023,-0.044,0.011,0.188,0.444,0.569,0.467,0.186,-0.066,-0.19,-0.19,-0.175,-0.154,
		-0.138,-0.115,-0.106,-0.093,-0.079,-0.064,-0.054,-0.047,-0.032,-0.016,-0.006,0.003,0.016,0.021,0.026,0.023,0.037,0.043,0.056,0.064,
		0.077,0.081,0.086,0.071,0.052,0.021,-0.013,-0.052,-0.074,-0.083,-0.085,-0.076,-0.066,-0.059,-0.052,-0.039,-0.036,-0.033,-0.028,-0.03,
		-0.019,-0.02,-0.016,-0.015,-0.013,-0.018,-0.011,-0.007,0,-0.008,0.001,0.001,0.001,-0.002,0.003,0.001,-0.004,0.001,-0.001,0.007,
		0.003,0.009,0.003,0.008,0.004,0.006,-0.004,0.008,0.005,0.008,0.001,0.003,-0.003,0.001,-0.01,-0.006,0,0.008,0.008,0.01,
		0.011,0.008,0.007,0.003,0.002,-0.004,0.001,-0.001,0.005,0.001,0.012,0.011,0.029,0.046,0.069,0.072,0.081,0.069,0.056,0.022,
		0,-0.024,-0.03,-0.035,-0.035,-0.036,-0.03,-0.028,-0.027,-0.02,-0.02,-0.029,-0.046,0.028,0.23,0.476,0.566,0.428,0.143,-0.091,
		-0.194,-0.189,-0.17,-0.15,-0.138,-0.115,-0.105,-0.093,-0.077,-0.062,-0.056,-0.044,-0.028,-0.013,0.001,0.008,0.018,0.02,0.024,0.029,
		0.038,0.047,0.059,0.069,0.083,0.082,0.085,0.068,0.05,0.019,-0.016,-0.055,-0.078,-0.085,-0.083,-0.076,-0.064,-0.055,-0.051,-0.041,
		-0.039,-0.036,-0.031,-0.029,-0.026,-0.018,-0.019,-0.014,-0.015,-0.014,-0.015,-0.008,-0.006,-0.004,-0.008,0.004,0.003,0.008,-0.002,0.008,
		0.003,-0.002,-0.002,0.001,0.008,0.004,0.008,0.004,0.009,0.003,0.003,-0.003,0.009,0.003,0.009,-0.003,0.001,-0.006,-0.004,-0.006,
		-0.005,-0.005,0.004,0.008,0.013,0.008,0.008,0.003,0.003,0.003,-0.003,0.003,0.001,0.003,0.005,0.012,0.03,0.048,0.073,0.071,
		0.083,0.067,0.05,0.02,-0.003,-0.027,-0.028,-0.033,-0.031,-0.034,-0.029,-0.029,-0.027,-0.021,-0.014,-0.029,-0.04,0.053,0.272,0.505,
		0.563,0.389,0.096,-0.115,-0.197,-0.183,-0.164,-0.148,-0.133,-0.114,-0.106,-0.091,-0.078,-0.063,-0.054,-0.041,-0.028,-0.012,-0.003,0.007,
		0.018,0.02,0.024,0.03,0.041,0.046,0.057,0.067,0.078,0.082,0.085,0.067,0.043,0.01,-0.024,-0.059,-0.076,-0.084,-0.081,-0.076,
		-0.062,-0.055,-0.053,-0.042,-0.04,-0.033,-0.03,-0.028,-0.021,-0.016,-0.017,-0.011,-0.01,-0.009,-0.011,-0.007,-0.001,-0.001,-0.008,0.002,
		-0.001,0.005,-0.003,0.005,0.003,0.002,-0.003,0.001,0.006,0.001,0.005,0.005,0.008,0.005,0.001,-0.003,0.005,0.004,0.009,-0.003,
		0,-0.007,-0.007,-0.011,-0.002,-0.003,0.005,0.01,0.017,0.007,0.008,0.004,0.003,0.001,-0.002,0.001,0.002,0.001,0.005,0.011,
		0.017,0.033,0.052,0.074,0.079,0.066,0.047,0.018,-0.004,-0.026,-0.031,-0.035,-0.034,-0.036,-0.03,-0.03,-0.028,-0.021,-0.019,-0.037,
		-0.035,0.078,0.316,0.531,0.546,0.342,0.057,-0.135,-0.196,-0.177,-0.167,-0.147,-0.128,-0.11,-0.1,-0.085,-0.074,-0.061,-0.05,-0.038,
		-0.026,-0.013,-0.003,0.01,0.017,0.022,0.026,0.033,0.041,0.049,0.06,0.073,0.085,0.088,0.085,0.062,0.038,0.01,-0.032,-0.064,
		-0.081,-0.086,-0.085,-0.074,-0.064,-0.059,-0.049,-0.042,-0.041,-0.033,-0.031,-0.028,-0.022,-0.019,-0.02,-0.014,-0.016,-0.01,-0.011,-0.004,
		-0.003,-0.003,-0.006,0.003,0.001,0.005,-0.002,0.005,-0.002,-0.003,-0.006,0,0.006,0.004,0.005,0.005,0.006,0.005,0.001,0.002,
		0.009,0.005,0.008,0.002,-0.004,-0.002,-0.007,0,0,0.01,0.008,0.016,0.012,0.01,0.003,0.004,-0.001,-0.002,0.002,-0.003,
		-0.002,0.004,0.012,0.019,0.033,0.052,0.069,0.078,0.083,0.066,0.041,0.013,-0.011,-0.031,-0.032,-0.034,-0.034,-0.036,-0.029,-0.031,
		-0.027,-0.019,-0.017,-0.036,-0.026,0.108,0.353,0.551,0.53,0.297,0.013,-0.16,-0.197,-0.176,-0.163,-0.145,-0.127,-0.112,-0.1,-0.084,
		-0.073,-0.062,-0.05,-0.039,-0.025,-0.011,0.003,0.014,0.02,0.02,0.023,0.03,0.047,0.054,0.062,0.074,0.081,0.089,0.084,0.063,
		0.038,0.003,-0.035,-0.07,-0.085,-0.089,-0.08,-0.068,-0.059,-0.053,-0.05,-0.044,-0.038,-0.035,-0.031,-0.027,-0.025,-0.018,-0.019,-0.014,
		-0.013,-0.013,-0.005,-0.004,-0.007,-0.006,0.002,-0.001,0.005,0.004,0.004,-0.005,-0.004,-0.006,0.003,0.006,0.002,0.002,0.006,0.009,
		0.004,-0.001,0.001,0.008,0.004,0.005,0.002,0.003,-0.006,-0.005,-0.008,0.002,0.005,0.01,0.009,0.013,0.008,0.011,0.001,0.002,
		-0.003,-0.002,0.003,-0.001,0.003,0.008,0.011,0.021,0.036,0.056,0.073,0.076,0.078,0.057,0.035,0.008,-0.013,-0.025,-0.028,-0.032,
		-0.032,-0.031,-0.028,-0.027,-0.021,-0.019,-0.019,-0.04,-0.017,0.141,0.391,0.563,0.5,0.25,-0.024,-0.172,-0.194,-0.171,-0.16,-0.144,
		-0.123,-0.108,-0.096,-0.084,-0.071,-0.06,-0.048,-0.035,-0.023,-0.008,0.007,0.013,0.019,0.02,0.027,0.044,0.053,0.064,0.078,0.079,
		0.084,0.078,0.054,0.03,-0.003,-0.042,-0.07,-0.081,-0.085,-0.078,-0.069,-0.056,-0.051,-0.044,-0.039,-0.038,-0.031,-0.031,-0.026,-0.022,
		-0.018,-0.017,-0.006,-0.012,-0.014,-0.013,-0.002,-0.002,-0.003,-0.005,0.006,0.004,0.004,0.003,0.004,-0.002,0.002,-0.003,0.005,0.004,
		0.004,0.004,0.005,0.005,0.002,-0.002,0.004,0.006,0.004,0.003,-0.002,0.002,-0.002,-0.006,-0.008,0,0.004,0.01,0.01,0.012,
		0.012,0.009,0.001,0.003,-0.004,-0.001,0.003,-0.002,0.002,0.007,0.011,0.023,0.04,0.059,0.073,0.079,0.057,0.031,0.001,-0.019,
		-0.028,-0.03,-0.037,-0.036,-0.033,-0.028,-0.028,-0.023,-0.015,-0.021,-0.04,0.002,0.177,0.429,0.569,0.472,0.204,-0.06,-0.18,-0.192,
		-0.17,-0.157,-0.139,-0.12,-0.105,-0.09,-0.08,-0.07,-0.058,-0.049,-0.034,-0.02,-0.007,0.006,0.013,0.022,0.02,0.029,0.034,0.045,
		0.054,0.065,0.074,0.083,0.088,0.076,0.048,0.025,-0.009,-0.045,-0.071,-0.081,-0.085,-0.077,-0.063,-0.057,-0.049,-0.043,-0.037,-0.037,
		-0.029,-0.033,-0.025,-0.024,-0.015,-0.016,-0.013,-0.019,-0.011,-0.013,-0.002,-0.001,-0.004,-0.005,0.003,0.002,0.003,0.003,0.002,-0.007,
		-0.006,-0.005,0.003,0.007,0.009,0.01,0.009,0.006,0.003,-0.002,0.003,0.005,0.003,0.001,-0.003,-0.002,-0.005,-0.009,-0.009,-0.002,
		0.004,0.008,0.008,0.013,0.009,0.005,-0.001,0.003,-0.004,-0.002,-0.001,0,0.004,0.009,0.016,0.025,0.044,0.074,0.079,0.077,
		0.055,0.026,0.002,-0.018,-0.027,-0.032,-0.036,-0.035,-0.031,-0.031,-0.029,-0.023,-0.017,-0.024,-0.04,0.023,0.221,0.462,0.571,0.439,
		0.161,-0.085,-0.185,-0.186,-0.166,-0.156,-0.136,-0.118,-0.105,-0.088,-0.078,-0.067,-0.056,-0.045,-0.03,-0.013,-0.004,0.01,0.015,0.022,
		0.02,0.028,0.039,0.047,0.055,0.071,0.076,0.085,0.084,0.072,0.048,0.024,-0.017,-0.054,-0.076,-0.082,-0.085,-0.077,-0.064,-0.055,
		-0.046,-0.041,-0.038,-0.037,-0.031,-0.031,-0.028,-0.026,-0.015,-0.018,-0.011,-0.016,-0.014,-0.015,-0.003,-0.006,-0.006,-0.003,0.001,0.002,
		0.005,0.004,0.001,-0.003,-0.002,-0.003,0.005,0.006,0.004,0.002,0.006,0.007,-0.002,-0.004,0.004,0.005,0.006,0.003,-0.001,-0.001,
		-0.004,-0.008,-0.009,-0.002,0.004,0.009,0.013,0.011,0.009,0.004,0.005,0.001,-0.002,0.002,0.003,0.004,0.006,0.009,0.017,0.027,
		0.046,0.062,0.076,0.078,0.071,0.047,0.023,-0.006,-0.026,-0.031,-0.031,-0.037,-0.037,-0.031,-0.031,-0.028,-0.02,-0.018,-0.029,-0.039,
		0.047,0.262,0.492,0.564,0.399,0.115,-0.11,-0.19,-0.184,-0.163,-0.154,-0.134,-0.117,-0.103,-0.091,-0.075,-0.068,-0.042,-0.028,-0.014,
		0.001,0.009,0.016,0.023,0.024,0.035,0.044,0.051,0.055,0.072,0.079,0.084,0.076,0.068,0.044,0.019,-0.024,-0.057,-0.078,-0.084,
		-0.085,-0.075,-0.066,-0.057,-0.051,-0.042,-0.039,-0.038,-0.033,-0.032,-0.024,-0.02,-0.013,-0.017,-0.011,-0.015,-0.01,-0.01,0,-0.009,
		-0.005,0.002,0.004,0.001,0.003,0.005,0.003,-0.001,-0.003,-0.002,0.008,0.003,0.002,0.001,0.003,0.005,0,-0.002,0.005,0.006,
		0.008,0.001,-0.002,-0.004,-0.006,-0.004,-0.003,0,0.006,0.011,0.015,0.014,0.009,0.004,0.002,0.001,-0.003,-0.002,0.001,0,
		0.007,0.007,0.016,0.028,0.051,0.068,0.079,0.079,0.07,0.045,0.019,-0.009,-0.024,-0.031,-0.029,-0.033,-0.033,-0.033,-0.03,-0.028,
		-0.02,-0.017,-0.033,-0.037,0.07,0.3,0.518,0.552,0.358,0.069,-0.133,-0.192,-0.184,-0.164,-0.151,-0.126,-0.118,-0.099,-0.089,-0.071,
		-0.062,-0.048,-0.04,-0.026,-0.012,0.005,0.011,0.018,0.021,0.025,0.031,0.039,0.054,0.06,0.072,0.09,0.082,0.069,0.041,0.015,
		-0.031,-0.057,-0.079,-0.084,-0.084,-0.071,-0.065,-0.053,-0.051,-0.038,-0.037,-0.033,-0.033,-0.03,-0.026,-0.018,-0.016,-0.015,-0.011,-0.015,
		-0.012,-0.008,-0.001,-0.006,-0.003,0.001,0.001,-0.002,0.003,0.008,0.004,-0.004,-0.004,-0.003,0.008,0.003,0.005,0.004,0.005,0.005,
		-0.001,-0.003,0.006,0.007,0.006,0.001,-0.001,-0.004,-0.006,-0.004,-0.005,0.002,0.008,0.012,0.015,0.014,0.008,0.002,-0.001,-0.001,
		-0.001,0.001,-0.002,0.002,0.007,0.01,0.018,0.029,0.05,0.066,0.076,0.077,0.066,0.039,0.017,-0.011,-0.027,-0.03,-0.029,-0.033,
		-0.032,-0.033,-0.03,-0.027,-0.017,-0.019,-0.038,-0.029,0.1,0.339,0.544,0.532,0.312,0.031,-0.15,-0.192,-0.182,-0.16,-0.147,-0.12,
		-0.113,-0.097,-0.089,-0.07,-0.059,-0.047,-0.04,-0.023,-0.011,0.005,0.011,0.019,0.019,0.033,0.039,0.049,0.056,0.072,0.08,0.088,
		0.076,0.062,0.034,0.011,-0.036,-0.066,-0.086,-0.079,-0.079,-0.068,-0.067,-0.05,-0.048,-0.036,-0.036,-0.032,-0.033,-0.024,-0.021,-0.017,
		-0.013,-0.015,-0.013,-0.017,-0.012,-0.009,-0.002,-0.009,-0.003,0.002,0.002,0.002,0.003,0.005,0.003,-0.004,-0.002,0.002,0.01,0.008,
		0.009,0.01,0.009,0.002,0,0.002,0.007,0.005,0.003,0,-0.005,-0.006,-0.007,-0.004,-0.002,0.005,0.006,0.012,0.012,0.015,
		0.005,0.002,-0.001,-0.003,-0.002,-0.001,-0.003,0.001,0.006,0.011,0.019,0.034,0.055,0.066,0.075,0.074,0.064,0.035,0.01,-0.016,
		-0.026,-0.035,-0.032,-0.036,-0.03,-0.032,-0.026,-0.028,-0.017,-0.02,-0.04,-0.017,0.131,0.378,0.559,0.513,0.268,-0.168,-0.193,-0.175,
		-0.157,-0.146,-0.123,-0.113,-0.094,-0.086,-0.069,-0.06,-0.047,-0.041,-0.02,-0.009,0.006,0.012,0.021,0.021,0.028,0.034,0.045,0.053,
		0.064,0.075,0.082,0.089,0.078,0.06,0.032,0.003,-0.041,-0.065,-0.083,-0.082,-0.079,-0.064,-0.061,-0.046,-0.045,-0.036,-0.04,-0.031,
		-0.031,-0.023,-0.024,-0.019,-0.022,-0.018,-0.016,-0.015,-0.011,-0.003,-0.001,-0.009,-0.004,0.003,0.009,0.002,0.004,0.004,0.002,-0.005,
		-0.003,0.003,0.009,0.006,0.008,0.004,0.008,0.003,-0.002,0.003,0.005,0.003,-0.001,-0.003,-0.006,-0.006,-0.008,-0.006,-0.003,0.005,
		0.006,0.013,0.009,0.012,0.008,0.005,0,-0.004,-0.007,0.004,-0.002,0.003,0.006,0.013,0.024,0.041,0.062,0.079,0.078,0.064,
		0.033,0.008,-0.018,-0.024,-0.031,-0.028,-0.037,-0.03,-0.032,-0.03,-0.03,-0.02,-0.025,-0.039,-0.006,0.168,0.415,0.567,0.482,0.22,
		-0.046,-0.182,-0.196,-0.169,-0.157,-0.143,-0.119,-0.106,-0.089,-0.081,-0.06,-0.059,-0.045,-0.037,-0.018,-0.008,0.01,0.011,0.026,0.022,
		0.029,0.033,0.047,0.052,0.065,0.073,0.082,0.088,0.076,0.052,0.027,-0.007,-0.047,-0.069,-0.084,-0.083,-0.083,-0.062,-0.059,-0.049,
		-0.047,-0.035,-0.039,-0.026,-0.032,-0.024,-0.026,-0.019,-0.018,-0.011,-0.016,-0.015,-0.012,-0.002,-0.005,-0.009,-0.001,0.004,0.009,0.004,
		0.003,-0.001,-0.003,-0.008,-0.004,0.001,0.009,0.004,0.005,0.006,0.002,-0.002,0.004,0.006,0.006,0.006,-0.001,-0.002,-0.004,-0.007,
		-0.005,-0.003,0.003,0.008,0.013,0.008,0.011,0.007,0.006,-0.001,0.002,-0.004,0.006,-0.001,0.003,0.009,0.014,0.023,0.042,0.062,
		0.074,0.081,0.077,0.057,0.03,0.004,-0.023,-0.025,-0.027,-0.03,-0.038,-0.027,-0.032,-0.025,-0.027,-0.016,-0.027,-0.035,0.014,0.208,
		0.451,0.572,0.447,0.177,-0.076,-0.187,-0.189,-0.169,-0.154,-0.136,-0.119,-0.104,-0.089,-0.078,-0.066,-0.057,-0.041,-0.035,-0.016,-0.005,
		0.01,0.011,0.024,0.021,0.034,0.034,0.049,0.052,0.069,0.073,0.085,0.085,0.074,0.048,0.023,-0.018,-0.055,-0.071,-0.083,-0.085,
		-0.077,-0.063,-0.059,-0.05,-0.049,-0.038,-0.04,-0.026,-0.033,-0.022,-0.025,-0.017,-0.013,-0.018,-0.012,-0.01,-0.002,-0.006,-0.006,0.002,
		0.002,0.008,0.002,0.005,0.003,-0.001,-0.004,-0.001,0.004,0.009,0.002,0.007,0.005,0.009,-0.001,-0.003,0.001,0.006,0.003,0.004,
		-0.003,-0.001,-0.006,-0.007,-0.002,0,0.007,0.01,0.016,0.01,0.008,0.004,0.004,-0.003,-0.001,-0.002,0.005,-0.002,0.006,0.004,
		0.016,0.025,0.049,0.066,0.079,0.078,0.075,0.05,0.022,-0.004,-0.024,-0.031,-0.033,-0.034,-0.037,-0.027,-0.033,-0.025,-0.026,-0.016,
		-0.035,-0.041,0.028,0.245,0.482,0.572,0.413,0.135,-0.103,-0.187,-0.186,-0.165,-0.156,-0.139,-0.119,-0.105,-0.089,-0.077,-0.062,-0.052,
		-0.042,-0.032,-0.011,-0.002,0.01,0.012,0.024,0.022,0.034,0.035,0.052,0.055,0.073,0.077,0.086,0.083,0.071,0.044,0.018,-0.027,
		-0.055,-0.076,-0.083,-0.081,-0.073,-0.061,-0.057,-0.049,-0.047,-0.039,-0.038,-0.028,-0.032,-0.021,-0.023,-0.011,-0.019,-0.008,-0.017,-0.011,
		-0.012,0.001,-0.004,-0.004,-0.001,-0.002,0.002,-0.001,0.003,-0.002,-0.002,-0.005,0.001,0.002,0.007,0.005,0.009,0.005,0.009,-0.002,
		-0.001,0.003,0.009,0.004,0.003,-0.005,-0.004,-0.008,-0.008,-0.006,-0.001,0.003,0.009,0.017,0.013,0.013,0.003,0.003,0.001,0.001,
		-0.001,0.006,-0.001,0.008,0.006,0.018,0.023,0.052,0.063,0.077,0.075,0.068,0.047,0.021,-0.008,-0.025,-0.031,-0.033,-0.036,-0.034,
		-0.03,-0.03,-0.025,-0.024,-0.017,-0.034,-0.035,0.055,0.288,0.511,0.562,0.37,0.089,-0.128,-0.191,-0.184,-0.164,-0.155,-0.128,-0.115,
		-0.1,-0.086,-0.074,-0.061,-0.052,-0.042,-0.03,-0.01,0.004,0.011,0.013,0.022,0.034,0.033,0.052,0.054,0.075,0.079,0.086,0.079,
		0.069,0.039,0.016,-0.031,-0.06,-0.081,-0.084,-0.083,-0.071,-0.061,-0.054,-0.048,-0.04,-0.038,-0.037,-0.031,-0.036,-0.021,-0.021,-0.016,
		-0.02,-0.011,-0.019,-0.013,-0.015,-0.004,-0.011,-0.004,0,0,0.002,0.004,0.008,0.002,-0.002,0.001,0.004,0.006,0.006,0.005,
		0.007,0.003,0.007,-0.006,0.002,0.005,0.006,0.003,0.005,0.001,0.002,-0.005,-0.004,-0.004,0.003,0.006,0.011,0.016,0.012,0.01,
		0.004,0.007,0.002,-0.006,-0.003,0.002,-0.003,0.009,0.008,0.018,0.029,0.058,0.068,0.079,0.074,0.068,0.039,0.02,-0.012,-0.023,
		-0.03,-0.031,-0.034,-0.031,-0.032,-0.028,-0.024,-0.022,-0.014,-0.035,-0.028,0.085,0.329,0.531,0.543,0.322,0.044,-0.151,-0.194,-0.184,
		-0.161,-0.153,-0.125,-0.114,-0.099,-0.089,-0.066,-0.06,-0.049,-0.04,-0.026,0.003,0.015,0.019,0.023,0.026,0.037,0.04,0.053,0.055,
		0.074,0.075,0.088,0.073,0.064,0.034,0.013,-0.036,-0.064,-0.085,-0.081,-0.081,-0.069,-0.062,-0.051,-0.045,-0.04,-0.038,-0.035,-0.03,
		-0.026,-0.022,-0.021,-0.014,-0.019,-0.011,-0.018,-0.01,-0.009,-0.002,-0.009,0.001,0.001,0.003,0.001,0.006,0.006,0.001,-0.003,-0.001,
		0.005,0.009,0.006,0.007,0.009,0.005,0.007,-0.004,0.001,0.001,0.009,0.001,0.003,-0.005,-0.003,-0.007,-0.006,-0.004,0.004,0.007,
		0.015,0.013,0.01,0.003,0.003,0.001,-0.003,-0.002,0.001,0.003,0.001,0.013,0.011,0.023,0.035,0.06,0.068,0.082,0.075,0.068,
		0.033,0.017,-0.017,-0.023,-0.033,-0.03,-0.04,-0.033,-0.034,-0.027,-0.028,-0.018,-0.021,-0.043,-0.021,0.12,0.371,0.552,0.52,0.005,
		-0.163,-0.191,-0.179,-0.159,-0.148,-0.121,-0.112,-0.091,-0.085,-0.066,-0.061,-0.045,-0.04,-0.023,-0.012,0.003,0.01,0.019,0.025,0.024,
		0.034,0.04,0.053,0.061,0.077,0.077,0.091,0.073,0.06,0.027,0.003,-0.039,-0.063,-0.088,-0.083,-0.083,-0.067,-0.062,-0.05,-0.047,
		-0.037,-0.038,-0.032,-0.032,-0.026,-0.019,-0.017,-0.013,-0.014,-0.012,-0.015,-0.008,-0.006,-0.002,-0.008,0.001,-0.003,0.004,-0.002,0.003,
		0.003,0.005,-0.002,-0.001,0.003,0.004,0.001,0.008,0.005,0.006,0.006,-0.004,0.003,0.004,0.009,0.003,0.001,-0.006,-0.004,-0.01,
		-0.004,-0.006,0.005,0.009,0.016,0.01,0.014,0.006,0.005,0.001,-0.002,0,0.003,0.001,-0.001,0.004,0.008,0.021,0.037,0.069,
		0.081,0.077,0.063,0.029,0.01,-0.02,-0.023,-0.032,-0.032,-0.043,-0.032,-0.034,-0.027,-0.027,-0.015,-0.021,-0.041,-0.009,0.154,0.404,
		0.565,0.496,0.237,-0.031,-0.177,-0.192,-0.177,-0.155,-0.146,-0.119,-0.112,-0.093,-0.085,-0.065,-0.064,-0.047,-0.04,-0.017,-0.008,0.007,
		0.012,0.024,0.02,0.024,0.037,0.046,0.05,0.064,0.079,0.079,0.088,0.073,0.058,0.026,-0.004,-0.048,-0.063,-0.086,-0.081,-0.084,
		-0.064,-0.066,-0.049,-0.049,-0.039,-0.039,-0.03,-0.031,-0.025,-0.024,-0.017,-0.018,-0.015,-0.013,-0.016,-0.008,-0.003,0,-0.01,0.001,
		0.001,0.007,-0.002,0.004,0,0.006,-0.004,-0.002,0.003,0.007,0.001,0.005,0.005,0.009,0.003,-0.001,0.007,0.005,0.005,0.003,
		0.005,-0.001,0.001,-0.001,-0.004,0.006,0.005,0.015,0.009,0.016,0.004,0.008,-0.003,-0.002,-0.003,0.001,-0.003,0.004,0.008,0.009,
		0.021,0.04,0.062,0.071,0.081,0.075,0.06,0.026,0.009,-0.025,-0.026,-0.034,-0.03,-0.039,-0.027,-0.032,-0.025,-0.025,-0.01,-0.028,
		-0.043,0.002,0.19,0.439,0.57,0.461,0.189,-0.067,-0.189,-0.19,-0.171,-0.154,-0.142,-0.114,-0.107,-0.086,-0.082,-0.063,-0.062,-0.041,
		-0.036,-0.013,-0.008,0.011,0.012,0.025,0.019,0.03,0.033,0.049,0.056,0.069,0.079,0.085,0.089,0.074,0.052,0.024,-0.008,-0.049,
		-0.066,-0.084,-0.082,-0.083,-0.063,-0.063,-0.048,-0.049,-0.034,-0.04,-0.027,-0.024,-0.025,-0.016,-0.018,-0.012,-0.014,-0.011,-0.01,-0.004,
		-0.003,-0.01,0,-0.003,0.006,-0.001,0.01,0.001,0.002,-0.008,0.001,0.003,0.009,0.002,0.01,0.003,0.004,-0.001,-0.004,0.003,
		0.003,0.003,0.001,0.001,-0.004,-0.002,-0.01,-0.005,-0.006,0.009,0.009,0.017,0.009,0.011,0.001,0.005,-0.006,0.002,-0.003,0.003,
		-0.001,0.004,0.004,0.017,0.026,0.046,0.064,0.07,0.077,0.072,0.055,0.021,0.003,-0.025,-0.025,-0.035,-0.033,-0.042,-0.028,-0.034,
		-0.024,-0.026,-0.012,-0.03,-0.036,0.026,0.234,0.471,0.573,0.425,0.144,-0.093,-0.186,-0.166,-0.152,-0.138,-0.117,-0.106,-0.085,-0.079,
		-0.057,-0.055,-0.038,-0.034,-0.011,-0.008,0.014,0.017,0.026,0.019,0.033,0.036,0.05,0.053,0.069,0.074,0.082,0.083,0.069,0.047,
		0.018,-0.015,-0.055,-0.072,-0.085,-0.082,-0.079,-0.062,-0.062,-0.045,-0.046,-0.034,-0.041,-0.027,-0.035,-0.021,-0.026,-0.013,-0.015,-0.01,
		-0.015,-0.01,-0.013,-0.004,-0.005,-0.009,0.005,0.001,0.009,0,0.01,0.003,0.002,-0.009,0.003,-0.001,0.011,0.002,0.009,0.001,
		0.009,-0.001,0.001,0.008,0.009,0.005,0.004,-0.001,-0.003,-0.005,-0.008,-0.003,-0.003,0.005,0,0.015,0.008,0.012,0.001,0.008,
		-0.001,0.003,-0.002,0.009,-0.003,0.008,0.009,0.018,0.023,0.048,0.063,0.075,0.078,0.071,0.052,0.019,-0.004,-0.026,-0.025,-0.035,
		-0.032,-0.036,-0.026,-0.033,-0.02,-0.023,-0.011,-0.035,-0.034,0.049,0.275,0.5,0.567,0.389,0.104,-0.122,-0.19,-0.184,-0.167,-0.151,
		-0.133,-0.113,-0.103,-0.087,-0.077,-0.06,-0.054,-0.04,-0.033,-0.006,-0.006,0.013,0.011,0.025,0.017,0.033,0.034,0.055,0.056,0.072,
		0.075,0.088,0.083,0.067,0.039,0.018,-0.025,-0.061,-0.083,-0.089,-0.08,-0.076,-0.062,-0.061,-0.047,-0.046,-0.036,-0.041,-0.027,-0.034,
		-0.019,-0.023,-0.012,-0.016,-0.009,-0.019,-0.008,-0.012,0.002,-0.003,-0.007,-0.002,-0.001,0.003,-0.001,0.009,-0.001,0.002,-0.011,0,
		0.002,0.009,-0.001,0.011,0.002,0.01,-0.004,0.003,0.005,0.011,0.005,0.002,-0.003,-0.004,-0.006,-0.006,-0.002,-0.001,0.005,0.008,
		0.019,0.01,0.011,-0.001,0.008,-0.004,0.003,-0.004,0.006,0.01,0.006,0.02,0.025,0.055,0.064,0.077,0.078,0.071,0.044,0.018,
		-0.008,-0.029,-0.03,-0.033,-0.031,-0.036,-0.029,-0.036,-0.023,-0.024,-0.015,-0.04,-0.026,0.075,0.316,0.521,0.552,0.34,0.063,-0.14,
		-0.191,-0.184,-0.162,-0.15,-0.125,-0.113,-0.1,-0.082,-0.071,-0.058,-0.052,-0.037,-0.028,-0.006,-0.002,0.015,0.016,0.024,0.018,0.036,
		0.036,0.052,0.054,0.077,0.076,0.089,0.079,0.067,0.037,0.013,-0.03,-0.063,-0.082,-0.089,-0.083,-0.073,-0.059,-0.06,-0.047,-0.045,
		-0.035,-0.039,-0.027,-0.033,-0.017,-0.023,-0.013,-0.019,-0.01,-0.016,-0.008,-0.01,-0.002,-0.007,-0.005,-0.001,0,0.003,0,0.011,
		-0.003,0.001,-0.006,0.003,0.004,0.008,-0.001,0.011,0.003,0.009,-0.002,0.009,0.004,0.01,0.001,0.004,-0.004,-0.001,-0.009,-0.008,
		-0.007,0.002,0.009,0.009,0.014,0.013,0.012,0.002,0.005,-0.003,0.003,-0.004,0.003,-0.004,0.011,0.006,0.024,0.027,0.059,0.064,
		0.078,0.074,0.067,0.039,0.018,-0.027,-0.03,-0.033,-0.035,-0.033,-0.03,-0.033,-0.021,-0.019,-0.01,-0.037,-0.019,0.105,0.361,0.546,
		0.533,0.292,0.019,-0.161,-0.19,-0.18,-0.161,-0.153,-0.12,-0.111,-0.097,-0.082,-0.068,-0.06,-0.048,-0.037,-0.026,-0.008,0.001,0.016,
		0.014,0.024,0.021,0.037,0.037,0.054,0.054,0.081,0.08,0.091,0.078,0.068,0.031,0.006,-0.039,-0.061,-0.081,-0.082,-0.079,-0.068,
		-0.059,-0.053,-0.044,-0.04,-0.034,-0.038,-0.028,-0.034,-0.019,-0.021,-0.011,-0.019,-0.011,-0.018,-0.008,-0.013,-0.004,-0.01,-0.002,-0.002,
		0.001,0.002,0.004,0.008,0.001,-0.002,-0.006,0.009,0.005,0.005,-0.001,0.009,0.003,0.01,-0.006,0.007,0.003,0.01,0.002,0.004,
		-0.005,-0.002,-0.01,-0.006,-0.006,0.005,0.007,0.01,0.012,0.009,-0.001,0.005,-0.001,0.003,-0.005,0.002,-0.001,0.013,0.005,0.024,
		0.032,0.062,0.069,0.081,0.069,0.064,0.03,0.013,-0.016,-0.027,-0.032,-0.034,-0.035,-0.032,-0.03,-0.03,-0.026,-0.02,-0.013,-0.041,
		-0.01,0.139,0.398,0.555,0.504,0.244,-0.02,-0.176,-0.189,-0.179,-0.158,-0.147,-0.117,-0.109,-0.091,-0.086,-0.069,-0.059,-0.047,-0.035,
		-0.02,-0.004,0.009,0.016,0.016,0.022,0.021,0.04,0.04,0.056,0.059,0.078,0.079,0.09,0.076,0.062,0.025,0.001,-0.044,-0.063,
		-0.085,-0.084,-0.083,-0.067,-0.059,-0.052,-0.045,-0.039,-0.035,-0.035,-0.03,-0.03,-0.019,-0.019,-0.013,-0.018,-0.011,-0.018,-0.008,-0.005,
		0,-0.011,0.002,0.001,0.008,0.001,0.002,0.005,-0.002,-0.002,-0.003,0.005,0.001,0.004,0.006,0.001,0.005,-0.01,0.008,0.005,
		0.012,-0.001,0.004,-0.008,-0.002,-0.011,-0.003,-0.008,0.003,0.007,0.013,0.015,0.015,0.009,0.005,0.003,-0.008,0,-0.002,0.002,
		-0.004,0.01,0.011,0.024,0.034,0.066,0.066,0.083,0.073,0.063,0.024,0.008,-0.018,-0.024,-0.032,-0.03,-0.035,-0.03,-0.033,-0.031,
		-0.027,-0.023,-0.026,-0.046,0.001,0.175,0.431,0.563,0.473,0.199,-0.05,-0.185,-0.19,-0.178,-0.154,-0.141,-0.114,-0.109,-0.089,-0.083,
		-0.065,-0.057,-0.042,-0.038,-0.018,-0.004,0.009,0.015,0.019,0.025,0.027,0.039,0.044,0.056,0.062,0.083,0.083,0.096,0.073,0.057,
		0.021,-0.009,-0.052,-0.068,-0.088,-0.086,-0.066,-0.062,-0.053,-0.046,-0.04,-0.039,-0.033,-0.027,-0.028,-0.018,-0.02,-0.011,-0.015,-0.009,
		-0.016,-0.006,-0.004,0.003,-0.01,0.004,0.002,0.012,0,0.006,0.001,0.002,-0.001,-0.002,0.003,0.004,0.005,0.003,0.009,0.002,
		0.007,-0.004,0.009,-0.001,0.008,-0.005,0.003,-0.006,-0.002,-0.013,0,-0.008,0.009,0.009,0.017,0.01,0.016,0.009,0.005,0.003,
		0.001,0,-0.001,-0.001,-0.001,0.01,0.009,0.025,0.038,0.064,0.068,0.086,0.071,0.059,0.025,0.008,-0.026,-0.024,-0.035,-0.031,
		-0.04,-0.031,-0.032,-0.029,-0.025,-0.018,-0.029,-0.044,0.021,0.215,0.466,0.569,0.441,0.16,-0.081,-0.193,-0.184,-0.169,-0.15,-0.141,
		-0.116,-0.109,-0.088,-0.082,-0.063,-0.042,-0.033,-0.01,-0.005,0.009,0.018,0.025,0.025,0.031,0.042,0.046,0.059,0.066,0.079,0.083,
		0.092,0.07,0.052,0.018,-0.013,-0.058,-0.07,-0.091,-0.088,-0.082,-0.062,-0.06,-0.051,-0.047,-0.038,-0.037,-0.031,-0.034,-0.026,-0.018,
		-0.018,-0.012,-0.013,-0.01,-0.017,-0.007,-0.004,-0.003,-0.012,0.001,-0.002,0.009,0,0.008,-0.002,-0.001,-0.005,0.002,0.002,0.005,
		0.006,0.006,0.006,0.005,0.003,-0.008,0.006,0.002,0.006,-0.002,0.004,-0.005,0.001,-0.013,-0.001,-0.007,0.011,0.006,0.016,0.01,
		0.017,0.004,0.005,0,-0.002,-0.003,0.002,-0.001,0.001,0.005,0.028,0.045,0.068,0.071,0.084,0.07,0.054,0.02,0.002,-0.027,
		-0.026,-0.033,-0.029,-0.037,-0.028,-0.032,-0.024,-0.023,-0.017,-0.031,-0.038,0.043,0.257,0.494,0.563,0.4,0.109,-0.106,-0.193,-0.183,
		-0.17,-0.149,-0.136,-0.113,-0.107,-0.088,-0.078,-0.063,-0.059,-0.042,-0.034,-0.012,-0.003,0.015,0.017,0.021,0.021,0.029,0.039,0.049,
		0.064,0.071,0.081,0.086,0.086,0.066,0.048,0.011,-0.019,-0.056,-0.07,-0.088,-0.079,-0.076,-0.06,-0.059,-0.046,-0.044,-0.035,-0.035,
		-0.027,-0.031,-0.025,-0.023,-0.021,-0.016,-0.018,-0.015,-0.018,-0.007,-0.003,0.001,-0.011,0.006,-0.001,0.008,-0.002,0.008,0.001,0.002,
		-0.003,0.005,0.006,0.003,0.002,0.005,0.006,0.007,-0.002,-0.004,0.008,0.004,0.006,-0.001,0.001,-0.01,-0.003,-0.012,-0.002,-0.007,
		0.011,0.006,0.016,0.008,0.018,0.006,0.006,-0.004,-0.001,-0.003,0.001,-0.003,0.002,0.007,0.016,0.033,0.047,0.068,0.073,0.084,
		0.069,0.049,0.013,-0.004,-0.031,-0.023,-0.035,-0.034,-0.039,-0.025,-0.032,-0.025,-0.025,-0.016,-0.034,-0.033,0.071,0.302,0.523,0.552,
		0.355,0.067,-0.136,-0.198,-0.179,-0.165,-0.15,-0.135,-0.113,-0.106,-0.085,-0.075,-0.057,-0.052,-0.038,-0.032,-0.012,-0.003,0.015,0.015,
		0.02,0.026,0.041,0.048,0.057,0.072,0.08,0.084,0.082,0.061,0.044,0.009,-0.026,-0.061,-0.074,-0.087,-0.081,-0.076,-0.057,-0.056,
		-0.047,-0.043,-0.031,-0.034,-0.029,-0.032,-0.022,-0.016,-0.016,-0.014,-0.014,-0.012,-0.014,-0.007,-0.007,-0.008,-0.009,0.003,-0.006,0.003,
		-0.003,0.011,-0.002,0.002,-0.004,0.002,0.003,0.007,0.006,0.009,0.004,0.007,0.002,0.001,0.007,0.002,0.003,-0.004,0.002,-0.005,
		0.002,-0.01,0,0.001,0.016,0.011,0.018,0.007,0.012,0.002,0.005,-0.005,-0.003,0.001,0.004,-0.002,0.002,0.009,0.018,0.032,
		0.052,0.068,0.074,0.077,0.065,0.046,0.011,-0.011,-0.033,-0.031,-0.039,-0.036,-0.038,-0.027,-0.033,-0.025,-0.023,-0.017,-0.041,-0.028,
		0.097,0.342,0.54,0.535,0.309,0.028,-0.15,-0.192,-0.171,-0.163,-0.143,-0.127,-0.111,-0.103,-0.082,-0.075,-0.056,-0.051,-0.037,-0.027,
		-0.007,0.003,0.015,0.016,0.022,0.021,0.035,0.041,0.052,0.061,0.073,0.082,0.088,0.083,0.06,0.039,0.005,-0.033,-0.064,-0.076,
		-0.084,-0.075,-0.068,-0.058,-0.054,-0.046,-0.041,-0.039,-0.038,-0.032,-0.031,-0.024,-0.019,-0.018,-0.019,-0.018,-0.016,-0.013,-0.005,-0.006,
		-0.003,-0.003,0.006,0.001,0.005,0,0.012,-0.003,0.002,-0.005,0.005,0.006,0.006,0.003,0.006,0.003,0.005,-0.004,0.002,0.006,
		0.003,0.004,0.002,-0.006,-0.008,-0.01,-0.001,-0.004,0.008,0.008,0.016,0.009,0.011,0.002,0.006,-0.002,-0.002,-0.003,-0.001,-0.002,
		0.011,0.011,0.02,0.035,0.056,0.073,0.079,0.078,0.063,0.042,0.011,-0.014,-0.03,-0.026,-0.031,-0.031,-0.035,-0.028,-0.031,-0.024,
		-0.019,-0.019,-0.043,-0.016,0.132,0.38,0.555,0.512,0.267,-0.011,-0.164,-0.194,-0.173,-0.159,-0.14,-0.122,-0.108,-0.098,-0.084,-0.074,
		-0.057,-0.053,-0.036,-0.023,-0.006,0.004,0.016,0.02,0.022,0.022,0.037,0.046,0.052,0.061,0.074,0.083,0.085,0.076,0.057,0.034,
		-0.002,-0.04,-0.069,-0.082,-0.087,-0.075,-0.068,-0.06,-0.052,-0.04,-0.038,-0.036,-0.032,-0.03,-0.028,-0.019,-0.016,-0.017,-0.01,-0.015,
		-0.016,-0.011,-0.002,-0.007,-0.011,-0.005,0.005,0.004,0.001,0.008,-0.002,-0.002,-0.007,0.005,0.005,0.007,0.002,0.008,0.006,0.009,
		-0.004,0.001,0.003,0.003,0.003,-0.001,-0.003,-0.008,-0.005,-0.008,-0.004,-0.002,0.011,0.009,0.015,0.009,0.006,-0.001,0.002,-0.005,
		0,0.001,0.002,0.001,0.008,0.011,0.023,0.038,0.057,0.072,0.081,0.079,0.062,0.035,0.008,-0.016,-0.03,-0.03,-0.035,-0.033,
		-0.034,-0.029,-0.028,-0.02,-0.02,-0.021,-0.042,-0.002,0.166,0.416,0.568,0.486,0.223,-0.042,-0.177,-0.194,-0.173,-0.158,-0.142,-0.119,
		-0.105,-0.096,-0.079,-0.066,-0.056,-0.049,-0.035,-0.019,-0.005,0.005,0.015,0.021,0.021,0.026,0.037,0.044,0.052,0.064,0.075,0.082,
		0.082,0.075,0.054,-0.011,-0.045,-0.07,-0.081,-0.086,-0.078,-0.067,-0.057,-0.053,-0.046,-0.038,-0.04,-0.033,-0.029,-0.026,-0.021,-0.015,
		-0.017,-0.013,-0.015,-0.011,-0.011,-0.006,-0.004,-0.002,-0.003,0.004,0.001,0.002,0.001,0.005,-0.004,0.001,-0.006,0.01,0.007,0.006,
		0.004,0.007,0.005,0.004,-0.001,0.006,0.004,0.001,0.001,-0.003,-0.004,-0.009,-0.008,-0.009,-0.001,0.002,0.009,0.013,0.013,0.008,
		0.006,0,-0.001,-0.006,-0.002,-0.001,0.001,0.003,0.009,0.015,0.023,0.042,0.061,0.074,0.079,0.076,0.058,0.028,0.002,-0.018,
		-0.031,-0.032,-0.037,-0.035,-0.033,-0.028,-0.028,-0.024,-0.018,-0.024,-0.042,0.017,0.205,0.453,0.574,0.453,0.176,-0.078,-0.186,-0.188,
		-0.169,-0.158,-0.136,-0.118,-0.104,-0.091,-0.08,-0.055,-0.046,-0.031,-0.013,-0.003,0.006,0.015,0.023,0.02,0.028,0.033,0.044,0.049,
		0.067,0.076,0.085,0.084,0.073,0.049,0.023,-0.015,-0.048,-0.071,-0.079,-0.083,-0.075,-0.064,-0.055,-0.046,-0.045,-0.038,-0.039,-0.032,
		-0.034,-0.025,-0.021,-0.016,-0.017,-0.01,-0.016,-0.01,-0.013,0.001,-0.004,-0.006,-0.004,0.002,0.002,0.002,0.002,0.004,-0.001,-0.003,
		-0.004,0.002,0.004,0.006,0.006,0.004,0.004,-0.003,0.001,0.008,0.002,0.001,0.002,-0.002,0.002,-0.006,-0.005,-0.003,0.003,0.006,
		0.01,0.013,0.012,0.01,0.005,0.004,0.003,-0.002,-0.001,0.002,-0.001,0.002,0.005,0.016,0.026,0.044,0.062,0.076,0.079,0.076,
		0.052,0.025,-0.002,-0.026,-0.032,-0.032,-0.038,-0.035,-0.03,-0.027,-0.024,-0.015,-0.03,-0.037,0.033,0.244,0.481,0.569,0.414,0.132,
		-0.105,-0.187,-0.185,-0.163,-0.154,-0.131,-0.115,-0.104,-0.09,-0.075,-0.064,-0.055,-0.045,-0.031,-0.014,-0.005,0.01,0.017,0.022,0.021,
		0.029,0.036,0.049,0.057,0.073,0.074,0.088,0.085,0.072,0.041,0.022,-0.021,-0.056,-0.079,-0.086,-0.084,-0.075,-0.066,-0.059,-0.053,
		-0.044,-0.036,-0.039,-0.028,-0.03,-0.025,-0.023,-0.013,-0.018,-0.01,-0.018,-0.012,-0.01,0.006,-0.003,-0.005,0.001,0.004,0.004,0.004,
		0.006,0.001,-0.006,-0.004,0.001,0.005,0.007,0.008,0.008,0.007,0.008,-0.002,0.004,0.007,0.003,0.004,-0.002,0.001,-0.005,-0.003,
		-0.004,-0.002,0.006,0.011,0.011,0.01,0.011,0.007,0.003,0.002,-0.001,0.001,0.004,-0.002,0.006,0.007,0.019,0.026,0.049,0.064,
		0.077,0.077,0.074,0.043,0.021,-0.011,-0.026,-0.028,-0.028,-0.035,-0.035,-0.029,-0.028,-0.025,-0.025,-0.016,-0.035,-0.034,0.057,0.283,
		0.508,0.56,0.37,0.086,-0.129,-0.192,-0.187,-0.163,-0.156,-0.128,-0.114,-0.097,-0.086,-0.073,-0.063,-0.054,-0.043,-0.025,-0.01,-0.002,
		0.012,0.017,0.026,0.021,0.034,0.04,0.056,0.054,0.073,0.075,0.088,0.078,0.072,0.038,0.017,-0.027,-0.059,-0.082,-0.083,-0.085,
		-0.071,-0.061,-0.052,-0.047,-0.042,-0.037,-0.037,-0.031,-0.032,-0.02,-0.024,-0.017,-0.023,-0.012,-0.019,-0.013,-0.015,0.001,-0.006,-0.003,
		0.003,0.003,0.004,0.002,0.004,0.002,-0.001,-0.003,0.003,0.003,0.005,0.003,0.008,0.002,0.009,-0.003,0,0.005,0.011,0.002,
		0.004,-0.003,0.001,-0.008,-0.006,-0.005,0.001,0.01,0.015,0.015,0.011,0.011,0.004,0.003,-0.004,-0.003,-0.003,0.005,0.001,0.008,
		0.006,0.024,0.032,0.057,0.061,0.078,0.074,0.067,0.039,0.018,-0.012,-0.026,-0.032,-0.031,-0.036,-0.034,-0.03,-0.029,-0.023,-0.021,
		-0.015,-0.039,-0.028,0.086,0.331,0.535,0.547,0.322,-1.1,-1.1,-1.1,-1.1,-1.1,-1.1,-1.1,-1.1,-1.1,-1.1,-1.1,-1.1,</value>
	</data>
</doc>	
